# Supplementary material for: HseSUMO: Sumoylation site prediction using half-sphere exposures of amino acids residues
Source: BMC Genomics. 2019 Apr 18;19(Suppl 9):982. doi: 10.1186/s12864-018-5206-8 (PMC7402407; doi:10.1186/s12864-018-5206-8)
Supplement: Supplementary file 1 — Supplementary Table S1. Prediction of protein sequences by predictors (XLS 58 kb) [file 12864_2018_5206_MOESM1_ESM.xls]

## Sheet: prediction
Additional File 1: Prediction of protein sequences by predictors
PROTEIN	TOTAL	HseSUMO	pSumoCD
Q8NHW3	1	1	1
Q2TB10	1	1	0
P10071	5	5	5
P56539	1	0	0
P29590	7	7	2
P29374	2	2	2
P48432	1	1	1
Q07657	2	2	2
P32333	2	2	2
O56136	2	2	1
P32457	7	6	3
Q00987	1	1	0
P18356	2	2	1
Q14980	1	1	1
Q03188	3	3	1
P54845	2	2	1
P54253	6	6	2
P06730	5	4	0
Q9H3D4	2	2	2
P10275	2	2	2
Q15022	2	2	1
P11387	5	3	3
P32526	4	4	1
Q9Y2W7	3	3	2
P16615	2	2	2
O75444	3	2	2
Q99497	1	1	0
O00429	9	8	0
P42858	4	4	2
P57682	2	2	0
P10276	3	3	1
Q9JLQ4	2	2	0
P33244-2	1	1	1
P61247	1	1	1
P35712	2	2	2
P12757	2	2	1
Q9Y4K3	3	3	0
Q14151	6	6	5
Q61183	6	6	1
Q99814	1	1	0
P11831	1	1	1
Q96T23	8	2	6
P49716	1	0	0
O95365	1	1	0
O15525	1	0	1
O75475	6	2	1
Q13129	2	2	1
Q00653	4	4	2
Q9UKL0	1	0	1
P21605	2	2	1
Q9NYF8	1	1	0
P49841	1	1	0
P32504	3	3	2
Q8IX12	1	1	1
P78347	4	4	4
P42229	2	2	0
Q92793	3	3	3
P41161	4	4	3
P57739	1	1	1
Q6DJT9	2	2	2
P63000	4	4	0
P19793	1	1	0
P39023	1	1	0
P08235	5	5	4
P09874	2	1	2
Q9BYV9	4	4	4
Q9LSE2	1	1	1
Q14164	1	1	0
P55055	3	3	1
P00441	1	1	1
Q0VGT2	2	2	2
O15446	1	0	1
Q9Y6Q9	3	3	3
P28360	2	2	2
Q13887	2	2	2
Q02591	6	5	0
Q8TAD8	1	1	1
P03209	6	6	3
Q9SJN0	1	1	1
O60016	2	2	2
Q9UHF7	2	1	1
Q9U1H5	1	1	1
P68431	2	2	0
O75533	1	1	0
Q9UKL3	1	0	1
Q13426	1	0	1
P19893	2	2	1
P48437	4	4	2
P42582	1	1	0
P46013	2	2	1
Q86U86	1	1	0
Q61572	2	2	1
P03372	5	5	1
Q9WTL8	1	1	0
O00541	1	1	0
P27540	1	1	1
P35187	2	2	1
Q9UKF6	3	3	0
Q9UBW7	1	1	0
Q96RT1	1	1	1
Q8TEQ6	1	1	0
P03332	5	5	0
P54132	4	4	1
Q66478	2	2	1
Q42551	1	1	0
Q05397	1	1	0
P48552	3	3	2
P11388	3	2	1
Q9M7Q7	6	6	1
Q60974	4	4	4
P03366	3	3	1
Q9VKH3	2	2	1
O74261	1	1	1
O00482	2	2	0
Q19289	1	1	1
Q99683	3	3	3
P03495	2	2	0
O60479	1	1	1
Q16621	1	1	1
P63015	1	1	0
Q15742	2	2	2
Q15596	3	3	2
P03116	1	1	0
P53067	1	1	1
P15330-2	1	1	1
Q13330	1	1	1
P03206	1	1	0
Q9H2Y7	1	1	0
P16220	2	2	1
Q16666	1	1	1
Q9M339	1	0	0
P52272	4	3	1
O14776	2	1	1
Q05024	2	1	1
P70434	1	1	0
Q92585	2	2	2
P28322	4	4	4
O14503	2	2	1
P03169	1	1	1
P04786	3	0	2
Q96FA3	5	5	0
Q9M0K4	1	1	1
P16371-2	4	3	1
P03243	1	1	1
P20263	1	1	1
Q92993	2	2	2
P13574	2	2	2
Q24151	1	1	1
P42575	1	0	0
P46782	1	1	0
Q3U1U7	3	3	3
P19419	3	2	3
Q680Q4	3	3	1
Q9Y6K9	2	2	0
P62316	1	1	0
Q14526	1	1	1
Q07666	2	2	1
P06748	4	3	1
P61289	3	3	0
P43351	3	1	0
P08151	2	2	2
P03567	2	2	0
P62753	1	0	0
P45973	5	3	2
Q9CAE3	3	3	2
Q04110	2	2	2
Q9XI90	1	1	0
Q9H307	1	0	1
Q8IH92	2	2	0
P48678	1	1	0
Q13422	2	2	2
P06778	5	4	1
Q9SCU7	1	1	0
P17676	1	1	1
Q13263	6	6	2
Q99AM3	1	1	0
Q969V6	3	3	3
P62333	2	2	0
P37231	4	4	0
O00180	1	1	0
O80982	2	2	2
Q8IZQ8	1	1	1
Q91ZP3	2	2	2
P23769	2	2	1
P62508	1	1	1
P03120	1	1	0
Q8N4C6	2	2	2
P03069	2	2	1
P38398	4	4	0
Q940Y3	1	1	1
Q13363	1	1	1
Q9NX24	1	0	0
Q7LC44	2	2	1
Q6H8K0	1	1	0
Q16514	1	0	0
Q92317	1	0	1
P50552	1	1	1
O60885	1	1	1
P27824	1	0	1
P56817	1	1	0
Q92766	1	1	1
Q9ULU4	1	1	0
P32458	1	1	1
P21063	1	1	1
Q13485	2	2	2
Q9UBD0	1	0	0
P37840	2	2	0
P17861-2	2	2	2
Q9UQ80	2	2	1
P04456	1	1	0
Q14653	1	1	0
P12956	1	1	1
Q99PV8	2	2	2
Q5SVZ6	1	1	1
P41970	1	1	1
P10242	2	2	2
Q9WU42	1	1	1
P43694	1	1	1
Q96FV9	1	1	0
Q8IYA6	1	1	0
Q6XA64	1	1	1
Q4LE39	2	0	2
Q9Y2X3	2	0	2
P22460	2	2	1
Q42547	1	1	1
Q61164	2	2	2
Q03426	2	2	0
Q8WXI9	1	1	1
P49750	1	1	1
P23497	1	1	1
Q9Y230	1	1	0
O43290	2	1	2
Q61624	2	2	2
P15976	1	1	1
Q8UVZ1	1	1	1
Q15326	1	1	0
Q7KPL1	3	3	2
Q9QXZ7	3	3	0
Q9UJX5	2	2	2
P52926	1	0	0
Q9FNB4	1	1	1
Q05516	3	3	2
P10989	2	2	0
P62805	1	1	0
Q96S55	1	1	0
P04637	1	1	1
Q00288	1	1	1
P40460	1	1	0
P58012	3	1	0
Q07979	2	2	1
Q60793	1	1	1
Q2QGD7	1	1	1
Q13506	1	1	1
Q8N2W9	1	1	1
P53566	1	1	1
P06401	1	1	1
P01100	1	1	1
O95644	3	3	3
Q92797	2	2	1
Q9BVJ6	1	1	0
Q9H2G2	1	0	1
P49756	1	0	1
Q13164	2	2	1
P36956	2	2	2
P36507	1	1	0
P97447-2	2	2	1
Q12216	2	2	2
P41212	2	2	1
P03409	2	2	0
P27815	1	1	0
P52739	1	0	0
P32120-2	1	1	1
Q9Y2K1	1	1	1
Q9N658	1	1	0
Q12692	2	2	0
P27816	1	1	1
P36049	2	1	2
Q9NSC2	1	1	1
P43354	2	2	2
Q9H160	1	1	1
Q03933	2	2	2
Q5VZL5	2	2	2
Q9UBG0	1	1	0
O00257	1	1	1
Q94KE2	1	1	1
Q8N3X1	1	1	0
P14316	3	2	3
P56524	1	1	1
Q8ND82	2	2	2
P21333	1	1	0
P17544	1	1	1
Q15788	2	2	2
P28324	1	1	1
P04050	1	1	1
P27782	2	2	2
Q14676	1	0	1
Q12158	3	2	0
Q8K400	1	1	0
Q08211	2	2	1
Q16665	2	2	1
O60907	1	1	0
P10914	2	2	0
P49792	3	3	0
P16649	1	1	1
Q9NS56	1	0	0
Q96B97	1	1	0
O75030	2	2	1
Q77UV1	1	1	1
Q03330	1	1	1
P05067	2	2	1
P32944	1	1	0
Q9UHP3	2	2	0
Q14872	1	1	1
O15265	1	1	1
Q14814	1	1	1
Q8IZL8	1	0	0
P82970	1	1	1
P09450	3	3	3
P08047	1	1	1
P21538	1	1	0
P48436	1	1	1
O60566	1	1	0
O95785	1	1	1
Q9UER7	2	2	0
O35615	2	2	2
P36508	1	1	1
P38438	1	1	0
O70343	1	1	1
Q9ULV5	1	1	0
Q8IXT5	1	1	1
P05549	1	1	0
P14921	2	2	2
P40075	1	0	1
P55265	1	1	1
P26447	2	2	0
O00232	1	1	0
O60315	2	2	2
P08069	3	3	0
Q00613	1	1	1
Q9VHA0	3	3	3
P51858	2	2	0
P0CG48	1	1	0
O76021	1	1	1
P03107	1	1	0
Q9BUJ2	1	0	1
Q94CL7	2	1	1
P04150	3	3	3
O75396	1	1	0
P10636	1	1	1
P35520	1	1	1
Q9UIS9	2	2	2
Q8NHM5	1	1	0
Q13428	1	0	0
Q9H0U9	1	1	0
O13351	2	0	0
Q92985	2	2	0
P20193	1	1	0
P27694	2	2	2
Q9Y458	1	1	1
O00422	1	1	1
Q9ULJ3	1	1	0
O42934	1	1	1
P18031	2	1	2
Q8W234	1	1	1
P39770	1	0	1
Q8NAP3	1	1	0
Q9UG01	1	1	0
Q9BTT0	1	0	0
P40381	1	1	1
Q15744	1	1	0
Q9H2X6	2	2	0
Q96C00	1	1	1
Q15054	2	1	1
P05455	1	1	0
Q8N0Y2	1	1	1
P35398	1	1	0
Q92769	1	0	1
Q9HAZ2	1	1	1
P42224	1	1	1
Q92841	1	1	0
P49138	1	1	1
P19544	2	2	2
Q5A376	1	1	1
P46061	1	1	1
Q96QD9	1	1	0
P61086	1	1	0
Q01826	1	1	1
O95600	1	1	1
O15169	2	2	0
P25490	1	1	0
P11978	1	1	0
Q9UBT2	1	1	0
P15387	1	1	0
P15408	1	1	1
Q13569	1	1	1
Q09666	1	1	0
P03485	1	1	0
P43004	1	1	1
Q14191	1	0	1
P18412	1	1	0
P61978	1	1	0
Q9UPN9	1	1	1
Q9NP62	1	1	1
Q86YP4	2	2	1
Q96EB6	1	1	1
O70126	1	1	1
P32797	1	1	1
P05783	2	2	2
P42260	1	1	1
P13647	1	1	0
Q62915	1	1	1
P40337	1	1	1
Q9NQR1	2	1	1
P46099	1	1	1
P24385	1	1	1
P06400	1	1	1
P61254	1	1	1
Q05193	1	1	1
Q14831	1	1	0
Q99856	1	1	1
O43795	1	1	0
Q9C598	1	0	1
Q9UPN6	1	1	0
Q63120	1	1	1
P13693	1	1	1
Q99607	1	1	1
Q9P1Z2	1	1	0
Q8N680	1	1	0
Q9UKV3	1	1	1
P34896	1	1	1
Q505F1	1	1	1
P17655	1	1	0
P80204	1	1	0
Q49A26	1	1	0
Q92844	1	1	1
Q01543	1	1	1
P20941	1	1	0
P08758	1	1	0
P62280	1	1	0
P63244	1	1	1
Q38953	1	1	0
Q04322	1	1	0
P07910	1	0	1
P25963	1	1	1
Q16849	1	1	1
Q15542	1	1	1
Q9Y4E5	1	1	1
Q6NZI2	1	1	0
Total	780	698	418
